# Supplementary material for: Comprehensive Assessment of Secreted Immuno-Modulatory Cytokines by Serum-Differentiated and Stem-like Glioblastoma Cells Reveals Distinct Differences between Glioblastoma Phenotypes
Source: Int J Mol Sci. 2022 Nov 16;23(22):14164. doi: 10.3390/ijms232214164 (PMC9692434; doi:10.3390/ijms232214164)
Supplement: Supplementary file 1 [file ijms-23-14164-s001.zip]

Archive with 1 entries (1 files):
- ijms-1903714-supplementary.pdf
